# Supplementary material for: Saponins from Allium macrostemon Bulbs Attenuate Endothelial Inflammation and Acute Lung Injury via the NF-κB/VCAM-1 Pathway
Source: Molecules. 2024 Mar 11;29(6):1239. doi: 10.3390/molecules29061239 (PMC10976117; doi:10.3390/molecules29061239)
Supplement: Supplementary file 1 [file molecules-29-01239-s001.zip]

Archive with 1 entries (1 files):
- molecules-2873104-supplementary.docx
